# Supplementary material for: The Versatility of Collagen in Pharmacology: Targeting Collagen, Targeting with Collagen
Source: Int J Mol Sci. 2024 Jun 13;25(12):6523. doi: 10.3390/ijms25126523 (PMC11203716; doi:10.3390/ijms25126523)
Supplement: Supplementary file 1 [file ijms-25-06523-s001.zip]

Archive with 1 entries (1 files):
- ijms-3025926-supplementary.xlsx
