# Supplementary material for: The Versatility of Collagen in Pharmacology: Targeting Collagen, Targeting with Collagen
Source: Int J Mol Sci. 2024 Jun 13;25(12):6523. doi: 10.3390/ijms25126523 (PMC11203716; doi:10.3390/ijms25126523)
Supplement: Supplementary file 1 [file ijms-25-06523-s001.zip › ijms-3025926-supplementary.xlsx]

## Sheet: Sheet
Collagen genes and pseudogenes registered in OMIM database
Approved Symbol	Cytogenetic location	Genomic coordinates (From NCBI/GRCh38)	Gene/Locus	Gene/Locus name	Gene/Locus MIM number	Entrez Gene ID	Ensembl Gene ID	Phenotype / Disease associated with mutations	Phenotype MIM number	Inheritance		Inheritance Abbreviations
COL1A1	17q21.33	17:50184101-50201631	COL1A1, OI1, OI2, OI3, OI4, EDSARTH1, CAFYD	Collagen I, alpha-1 polypeptide	120150	1277	ENSG00000108821,ENST00000225964;;;ENST00000225964	{Bone mineral density variation QTL, osteoporosis}	166710	AD		AD	Autosomal dominant
								Caffey disease	114000			AR	Autosomal recessive
								Combined osteogenesis imperfecta and Ehlers-Danlos syndrome 1	619115			XLD	X-linked dominant
								Ehlers-Danlos syndrome, arthrochalasia type, 1	130060			XLR	X-linked recessive
								Osteogenesis imperfecta, type I	166200
								Osteogenesis imperfecta, type II	166210
								Osteogenesis imperfecta, type III	259420
								Osteogenesis imperfecta, type IV	166220
COL1A2	7q21.3	7:94394895-94431227	COL1A2, EDSCV, EDSARTH2	Collagen I, alpha-2 polypeptide	120160	1278	ENSG00000164692,ENST00000297268;;;ENST00000297268	{Osteoporosis, postmenopausal}	166710	AD
								Combined osteogenesis imperfecta and Ehlers-Danlos syndrome 2	619120	AD
								Ehlers-Danlos syndrome, arthrochalasia type, 2	617821	AD
								Ehlers-Danlos syndrome, cardiac valvular type	225320	AR
								Osteogenesis imperfecta, type II	166210	AD
								Osteogenesis imperfecta, type III	259420	AD
								Osteogenesis imperfecta, type IV	166220	AD
COL2A1	12q13.11	12:47972967-48006212	COL2A1	Collagen II, alpha-1 polypeptide	120140	1280	ENSG00000139219,ENST00000380518;;;ENST00000380518	?Epiphyseal dysplasia, multiple, with myopia and deafness	132450	AD
								?Vitreoretinopathy with phalangeal epiphyseal dysplasia	619248
								Achondrogenesis, type II or hypochondrogenesis	200610
								Avascular necrosis of the femoral head	608805
								Czech dysplasia	609162
								Kniest dysplasia	156550
								Legg-Calve-Perthes disease	150600
								Osteoarthritis with mild chondrodysplasia	604864
								Platyspondylic skeletal dysplasia, Torrance type	151210
								SED congenita	183900
								SMED Strudwick type	184250
								Spondyloepiphyseal dysplasia, Stanescu type	616583
								Spondyloperipheral dysplasia	271700
								Stickler syndrome, type I	108300
								Stickler syndrome, type I, nonsyndromic ocular	609508
COL3A1	2q32.2	2:188974373-189012746	COL3A1, EDSVASC, PMGEDSV	Collagen III, alpha-1 polypeptide	120180	1281	ENSG00000168542,ENST00000304636;;;ENST00000304636	Ehlers-Danlos syndrome, vascular type	130050	AD
								Polymicrogyria with or without vascular-type EDS	618343	AR
COL4A1	13q34	13:110148963-110307157	COL4A1, BSVD1, HANAC, ICH, BSVD, RATOR, PADMAL	Collagen IV, alpha-1 polypeptide	120130	1282	ENSG00000187498,ENST00000375820;;;ENST00000375820	?Retinal arteries, tortuosity of	180000	AD
								{Hemorrhage, intracerebral, susceptibility to}	614519
								Angiopathy, hereditary, with nephropathy, aneurysms, and muscle cramps	611773	AD
								Brain small vessel disease with or without ocular anomalies	175780	AD
								Microangiopathy and leukoencephalopathy, pontine, autosomal dominant	618564	AD
COL4A2	13q34	13:110307284-110513209	COL4A2, BSVD2, ICH	Collagen IV, alpha-2 polypeptide	120090	1284	ENSG00000134871,ENST00000360467;;;ENST00000360467	{Hemorrhage, intracerebral, susceptibility to}	614519
								Brain small vessel disease 2	614483	AD
COL4A3	2q36.3	2:227164624-227314792	COL4A3, ATS3A, ATS3B, BFH2	Collagen IV, alpha-3 polypeptide (Goodpasture antigen)	120070	1285	ENSG00000169031,ENST00000396578;;;ENST00000396578	Alport syndrome 3A, autosomal dominant	104200	AD
								Alport syndrome 3B, autosomal recessive	620536
								Hematuria, benign familial, 2	620320	AD
COL4A4	2q36.3	2:226967360-227164488	COL4A4, ATS2, BFH1	Collagen IV, alpha-4 polypeptide	120131	1286	ENSG00000081052,ENST00000396625;;;ENST00000396625	Alport syndrome 2, autosomal recessive	203780	AR
								Hematuria, familial benign, 1	141200	AD
COL4A5	Xq22.3	X:108439838-108697545	COL4A5, ATS1	Collagen IV, alpha-5 polypeptide	303630	1287	ENSG00000188153,ENST00000328300;;;ENST00000328300	Alport syndrome 1, X-linked	301050	XLD
COL4A6	Xq22.3	X:108155614-108439458	COL4A6, DELXq22.3, CXDELq22.3, DFNX6	Collagen IV, alpha-6 polypeptide	303631	1288	ENSG00000197565,ENST00000334504;;;ENST00000334504	?Deafness, X-linked 6	300914	XLR
COL5A1	9q34.3	9:134641803-134844843	COL5A1, EDSCL1, FMDMF	Collagen V, alpha-1 polypeptide	120215	1289	ENSG00000130635,ENST00000371817;;;ENST00000371817	Ehlers-Danlos syndrome, classic type, 1	130000	AD
								Fibromuscular dysplasia, multifocal	619329
COL5A2	2q32.2	2:189031898-189441111	COL5A2, EDSCL2	Collagen V, alpha-2 polypeptide	120190	1290	ENSG00000204262,ENST00000374866;;;ENST00000374866	Ehlers-Danlos syndrome, classic type, 2	130010	AD
COL5A3	19p13.2	19:9959561-10010504	COL5A3	Collagen, type V, alpha-3 polypeptide	120216	50509	ENSG00000080573,ENST00000264828;;;ENST00000264828
COL6A1	21q22.3	21:45981770-46005048	COL6A1, BTHLM1A, UCHMD1A	Collagen VI, alpha-1 polypeptide	120220	1291	ENSG00000142156,ENST00000361866;;;ENST00000361866	Bethlem myopathy 1A	158810	AD, AR
COL6A1		21:45981770-46005048	COL6A1, BTHLM1A, UCHMD1A	Collagen VI, alpha-1 polypeptide	120220	1291	ENSG00000142156,ENST00000361866;;;ENST00000361866	Ullrich congenital muscular dystrophy 1A	254090	AD, AR
COL6A2	21q22.3	21:46098112-46132848	COL6A2, BTHLM1B, UCMD1B	Collagen VI, alpha-2 polypeptide	120240	1292	ENSG00000142173,ENST00000300527;;;ENST00000300527	?Myosclerosis, congenital	255600	AR
COL6A2	21q22.3	21:46098112-46132848	COL6A2, BTHLM1B, UCMD1B	Collagen VI, alpha-2 polypeptide	120240	1292	ENSG00000142173,ENST00000300527;;;ENST00000300527	Bethlem myopathy 1B	620725
								Ullrich congenital muscular dystrophy 1B	620727
COL6A3	2q37.3	2:237324018-237414164	COL6A3, DYT27, BTHLM1C, UCMD1C	Collagen VI, alpha-3 polypeptide	120250	1293	ENSG00000163359,ENST00000295550;;;ENST00000295550	Bethlem myopathy 1C	620726
								Dystonia 27	616411	AR
								Ullrich congenital muscular dystrophy 1C	620728
COL6A4P1	3p25.1	3:15165362-15205959	COL6A4P1, DVWA, DIVA, LOC344875	Collagen, type VI, alpha 4, pseudogene 1	612397	344875	ENSG00000291281,ENST00000446690
COL6A4P2	3q22.1	3:130212820-130273806	COL6A4P2	Collagen, type VI, alpha-4, pseudogene 2	616612	646300
COL6A5	3q22.1	3:130345672-130484846	COL6A5, COL29A1	Collagen, type VI, alpha-5	611916	256076	ENSG00000172752,ENST00000373157;;;ENST00000373157
COL6A6	3q22.1	3:130516720-130677042	COL6A6	Collagen, type VI, alpha-6	616613	131873	ENSG00000206384,ENST00000358511;;;ENST00000358511
COL7A1	3p21.31	3:48564073-48595329	COL7A1, NDNC8	Collagen VII, alpha-1 polypeptide	120120	1294	ENSG00000114270,ENST00000681320;;;ENST00000681320	Epidermolysis bullosa dystrophica inversa	226600	AR
								Epidermolysis bullosa dystrophica, autosomal dominant	131750	AD
								Epidermolysis bullosa dystrophica, autosomal recessive	226600	AR
								Epidermolysis bullosa dystrophica, Bart type	132000	AD
								Epidermolysis bullosa dystrophica, localisata variant	226600	AR
								Epidermolysis bullosa pruriginosa	604129	AD, AR
								Epidermolysis bullosa, pretibial	131850	AD, AR
								Nail disorder, nonsyndromic congenital, 8	607523	AD
								Transient bullous of the newborn	131705	AD, AR
COL8A1	3q12.1	3:99638594-99799217	COL8A1	Collagen VIII, alpha-1 polypeptide	120251	1295	ENSG00000144810,ENST00000652472;;;ENST00000652472
COL8A2	1p34.3	1:36095239-36125222	COL8A2, FECD1, PPCD2	Collagen VIII, alpha-2 polypeptide	120252	1296	ENSG00000171812,ENST00000397799;;;ENST00000397799	Corneal dystrophy, Fuchs endothelial, 1	136800	AD
								Corneal dystrophy, posterior polymorphous 2	609140	AD
COL9A1	6q13	6:70215061-70303084	COL9A1, EDM6, STL4	Collagen IX, alpha-1 polypeptide	120210	1297	ENSG00000112280,ENST00000357250;;;ENST00000357250	?Epiphyseal dysplasia, multiple, 6	614135	AD
								Stickler syndrome, type IV	614134	AR
COL9A2	1p34.2	1:40300489-40317286	COL9A2, EDM2, STL5	Collagen IX, alpha-2 polypeptide	120260	1298	ENSG00000049089,ENST00000372748;;;ENST00000372748	?Stickler syndrome, type V	614284	AR
								Epiphyseal dysplasia, multiple, 2	600204	AD
COL9A3	20q13.33	20:62816213-62841159	COL9A3, EDM3, IDD, STL6	Collagen IX, alpha-3 polypeptide	120270	1299	ENSG00000092758,ENST00000649368;;;ENST00000649368	{Intervertebral disc disease, susceptibility to}	603932
								Epiphyseal dysplasia, multiple, 3, with or without myopathy	600969	AD
								Stickler syndrome, type VI	620022	AR
COL10A1	6q22.1	6:116118909-116217144	COL10A1	Collagen X, alpha-1 polypeptide	120110	1300	ENSG00000123500,ENST00000651968;;;ENST00000651968	Metaphyseal chondrodysplasia, Schmid type	156500	AD
COL11A1	1p21.1	1:102876473-103108522	COL11A1, STL2, DFNA37	Collagen XI, alpha-1 polypeptide	120280	1301	ENSG00000060718,ENST00000370096;;;ENST00000370096	{Lumbar disc herniation, susceptibility to}	603932
								Deafness, autosomal dominant 37	618533	AD
								Fibrochondrogenesis 1	228520	AR
								Marshall syndrome	154780	AD
								Stickler syndrome, type II	604841	AD
COL11A2	6p21.32	6:33162694-33193519	COL11A2, DFNA13, DFNB53, FBCG2, OSMEDA, OSMEDB	Collagen XI, alpha-2 polypeptide	120290	1302	ENSG00000204248,ENST00000341947;;;ENST00000341947	Deafness, autosomal dominant 13	601868	AD
								Deafness, autosomal recessive 53	609706	AR
								Fibrochondrogenesis 2	614524	AD, AR
								Otospondylomegaepiphyseal dysplasia, autosomal dominant	184840	AD
								Otospondylomegaepiphyseal dysplasia, autosomal recessive	215150	AR
COL12A1	6q13-q14.1	6:75084326-75206053	COL12A1, UCMD2, BTHLM2, EDSMYP	Collagen, type XII, alpha-1	120320	1303	ENSG00000111799,ENST00000322507;;;ENST00000322507	?Ullrich congenital muscular dystrophy 2	616470	AR
								Bethlem myopathy 2	616471	AD
COL13A1	10q22.1	10:69801906-69959144	COL13A1, CMS19	Collagen XIII, alpha-1 polypeptide	120350	1305	ENSG00000197467,ENST00000645393;;;ENST00000645393	Myasthenic syndrome, congenital, 19	616720	AR
COL14A1	8q24.12	8:120124454-120373573	COL14A1, UND	Collagen, type XIV, alpha-1 (undulin)	120324	7373	ENSG00000187955,ENST00000297848;;;ENST00000297848
COL15A1	9q22.33	9:98943907-99070787	COL15A1	Collagen XV, alpha-1 polypeptide	120325	1306	ENSG00000204291,ENST00000375001;;;ENST00000375001
COL16A1	1p35.2	1:31652263-31704017	COL16A1	Collagen XVI, alpha-1 polypeptide	120326	1307	ENSG00000084636,ENST00000373672;;;ENST00000373672
COL17A1	10q25.1	10:104031286-104085880	COL17A1, BPAG2, ERED, JEB4	Collagen XVII, alpha-1 polypeptide	113811	1308	ENSG00000065618,ENST00000648076;;;ENST00000648076	Epidermolysis bullosa, junctional 4, intermediate	619787	AR
								Epithelial recurrent erosion dystrophy	122400	AD
COL18A1	21q22.3	21:45405165-45513720	COL18A1, KNO1, GLCC	Collagen XVIII, alpha-1 polypeptide	120328	80781	ENSG00000182871,ENST00000651438;;;ENST00000651438	Glaucoma, primary closed-angle	618880	AD
	21q22.3	21:45405165-45513720	COL18A1, KNO1, GLCC	Collagen XVIII, alpha-1 polypeptide	120328	80781	ENSG00000182871,ENST00000651438;;;ENST00000651438	Knobloch syndrome, type 1	267750	AR
COL19A1	6q13	6:69866556-70212468	COL19A1, D6S228E, COL9A1L	Collagen XIX, alpha-1 polypeptide	120165	1310	ENSG00000082293,ENST00000620364;;;ENST00000620364
COL20A1	20q13.33	20:63293186-63334806	COL20A1, KIAA1510	Collagen, type XX, alpha-1	619390	57642	ENSG00000101203,ENST00000358894;;;ENST00000358894
COL21A1	6p12.1	6:56056590-56394128	COL21A1	Collagen, type XXI, alpha-1 polypeptide	610002	81578	ENSG00000124749,ENST00000244728;;;ENST00000244728
COL22A1	8q24.23-q24.3	8:138588235-138914041	COL22A1	Collagen, type XXII, alpha-1 polypeptide	610026	169044	ENSG00000169436,ENST00000303045;;;ENST00000303045
COL23A1	5q35.3	5:178237618-178590393	COL23A1	Collagen, type XXIII, alpha-1	610043	91522	ENSG00000050767,ENST00000390654;;;ENST00000390654
COL24A1	1p22.3	1:85729233-86156984	COL24A1	Collagen, type XXIV, alpha-1	610025	255631	ENSG00000171502,ENST00000370571;;;ENST00000370571
COL25A1	4q25	4:108808725-109302658	COL25A1, CLAC, CFEOM5	Collagen, type XXV, alpha-1 polypeptide	610004	84570	ENSG00000188517,ENST00000399132;;;ENST00000399132	Fibrosis of extraocular muscles, congenital, 5	616219	AR
COL26A1	7q22.1	7:101362388-101559024	EMID2, EMU2, COL26A1	EMI domain-containing protein 2	608927	136227	ENSG00000160963,ENST00000313669;;;ENST00000313669
COL27A1	9q32	9:114154098-114312511	COL27A1, KIAA1870, STLS	Collagen, type XXVII, alpha-1	608461	85301	ENSG00000196739,ENST00000356083;;;ENST00000356083	Steel syndrome	615155	AR
COL28A1	7p21.3	7:7338194-7543870	COL28A1	Collagen, type XXVIII, alpha-1 polypeptide	609996	340267	ENSG00000215018,ENST00000399429;;;ENST00000399429
